# Supplementary material for: Protein Intake and Diet Quality Mediate the Relationship Between Sleep and Handgrip Strength in Adults in the HANDLS Study
Source: Nutrients. 2025 May 31;17(11):1900. doi: 10.3390/nu17111900 (PMC12157243; doi:10.3390/nu17111900)
Supplement: Supplementary file 1 [file nutrients-17-01900-s001.zip]

Archive with 1 entries (1 files):
- nutrients-3598527-supplementary.pdf
